# Supplementary material for: Identification of human peripheral blood monocyte gene markers for early screening of solid tumors
Source: PLoS One. 2020 Mar 30;15(3):e0230905. doi: 10.1371/journal.pone.0230905 (PMC7105127; doi:10.1371/journal.pone.0230905)
Supplement: S1 Files — (ZIP) [file pone.0230905.s001.zip]

Archive with 11 entries (10 files):
- S1_File/
- S1_File/ANXA1.tif
- S1_File/CCR2.tif
- S1_File/CHD2.tif
- S1_File/IFI44.tif
- S1_File/IFI44L.tif
- S1_File/INPP5D.tif
- S1_File/NFIL3.tif
- S1_File/OAS1.tif
- S1_File/PLSCR1.tif
- S1_File/SLC1A5.tif
