# Supplementary material for: Identification of human peripheral blood monocyte gene markers for early screening of solid tumors
Source: PLoS One. 2020 Mar 30;15(3):e0230905. doi: 10.1371/journal.pone.0230905 (PMC7105127; doi:10.1371/journal.pone.0230905)
Supplement: S2 Files — (ZIP) [file pone.0230905.s002.zip]

Archive with 12 entries (11 files):
- S2_File/
- S2_File/C9orf64.tif
- S2_File/C9orf64.tiff
- S2_File/CD160.tif
- S2_File/CD28.tif
- S2_File/CD53.tif
- S2_File/NMT2.tif
- S2_File/PLCG1.tif
- S2_File/PLSCR4.tif
- S2_File/PMVK.tif
- S2_File/RPL12.tif
- S2_File/TNFSF14.tif
