# Supplementary material for: Identification of human peripheral blood monocyte gene markers for early screening of solid tumors
Source: PLoS One. 2020 Mar 30;15(3):e0230905. doi: 10.1371/journal.pone.0230905 (PMC7105127; doi:10.1371/journal.pone.0230905)
Supplement: S1 Table — (XLSX) [file pone.0230905.s003.xlsx]

## Sheet: Sheet1
Additional Table 1. 440 reported genes from the PubMed database
PMID Gene name	20078854	18203981	16740760	15150126	15185014	19330016	18304833	17913510	20198623	21545153	12578971	12407406	19074895	17289884	10350328	15709187	16740760	17488182	19951989	15037859	16387473	18364001	21558400	19951989	23451142	21555851	21781289	24332572
2B4																										Yes
A1															Yes
A2A												Yes
AARSD1	Yes
ACAA1	Yes
ACADM																				Yes
ACAT2	Yes
ACTR2		Yes
Afp													Yes
AIF1	Yes
AITR												Yes
AKAP13		Yes
ANXA1	Yes
ANXA3	Yes
ArgYes1												Yes
ARHGDIB											Yes
ASCC3																			Yes					Yes
ATP5E	Yes
ATP5L	Yes
ATP6C																				Yes
ATP6V0B	Yes
ATXN1																					Yes
BAD															Yes										Yes
BAGYes1																				Yes
BAIAP2																			Yes					Yes
Bak															Yes
BANK1		Yes
BATF																										Yes
Bax															Yes
Bcl-2															Yes
BCL2L1																									Yes
Bcl-x															Yes
BCNP1		Yes
BDNF																									Yes
Bfl- 1															Yes
BIRC4BP																		Yes
BLNK		Yes
BMP-4							Yes
BMP-5							Yes
BMP-7							Yes
BPGM											Yes
BRCA1											Yes
BRE																			Yes					Yes
BTG3											Yes									Yes
BTK											Yes
C10orf33	Yes
C13orf27																			Yes					Yes
C19orf12																			Yes					Yes
C19orf62																			Yes					Yes
C1QC																									Yes
C8B	Yes
C9orf64																			Yes					Yes
C9orf66	Yes
C9orf85		Yes
CAMP	Yes
CASP5	Yes
CBLB																										Yes
CCDC53																			Yes					Yes
CCI-779																Yes
CCL16										Yes
CCL17								Yes	Yes
CCL18								Yes
CCL2						Yes		Yes
CCL22								Yes	Yes
CCL5								Yes
CCL9						Yes
CCR1													Yes							Yes
CCR2													Yes							Yes					Yes			Yes
CCR4									Yes
CCR5																				Yes
CCR7																				Yes						Yes
CD102																				Yes
CD15															Yes
CD160																										Yes
CD163													Yes
CD19											Yes
CD1D													Yes
CD2											Yes									Yes
CD20											Yes
CD22											Yes
CD24																				Yes
CD25												Yes		Yes				Yes
CD28															Yes
CD3																				Yes
CD39												Yes
CD4														Yes
CD40												Yes
CD49B																				Yes
CD53																				Yes
CD63													Yes
CD64													Yes
CD69					Yes						Yes							Yes		Yes
CD71																		Yes
CD72											Yes									Yes
CD73												Yes
CD79A											Yes
CD8											Yes
CD80															Yes
CD83											Yes									Yes
CD86													Yes		Yes
CD94												Yes
CDA		Yes
CDKN2D	Yes
CDKNA1																				Yes
ced-9															Yes
CHD2			Yes														Yes
cIAP-2															Yes
CLU	Yes
CMAS	Yes
CMTM5	Yes
COBLL1		Yes
COPB2																				Yes
COX-1							Yes
COX-2							Yes					Yes										Yes
CREB1																			Yes					Yes
CREBBP																									Yes
CRISP3																									Yes
CRTAM																										Yes
CSDA																				Yes
CSPG6			Yes														Yes
CSTA	Yes
CTLA4															Yes											Yes
CTSD			Yes														Yes
CX3CR1																				Yes
CXCL10						Yes		Yes										Yes
CXCL11																		Yes
CXCL13																										Yes
CXCL8								Yes
CXCL9								Yes
CXCR																									Yes
CXCR2																												Yes
CXCR3	Yes
CXCR4								Yes																	Yes
CyclinD1																							Yes
CYorf15B																					Yes
CYP2J2	Yes
DDB2				Yes
DDX17											Yes
DDX3Y																					Yes
DEFA1	Yes
DEFA3	Yes
DGKZ																										Yes
DNAJB14																			Yes					Yes
DOK2																									Yes
DTR																				Yes
DYNC1LI2																												Yes
DYRK2																			Yes					Yes
EEF1G	Yes
EGF								Yes
EGR2																										Yes
EHD2	Yes
EIF2
EIF2AK2																		Yes
EIFIAY																					Yes
ELK1																									Yes
EP400																												Yes
ETF1	Yes
FAM110A																			Yes					Yes
FBXL14	Yes
FCGR1A
FCGR1B
FCGR1C
FDPS	Yes
FES																									Yes
FGF								Yes
FKBP5																									Yes
FLJ22059				Yes
FOXP3													Yes	Yes
FPR1											Yes
FREQ																		Yes
G3BP																				Yes
GAGE4	Yes
GBP1																		Yes		Yes
GBP5		Yes
GMFG	Yes
GNLY																					Yes
GP1BB	Yes
grancalcin											Yes
GRN	Yes
GS3686											Yes
GTPBP10																			Yes					Yes
GUK1	Yes
GZMB																										Yes
HDC	Yes
HERC5																		Yes
HEXA	Yes
HEXIM2	Yes
HIF1																				Yes
HIST1H4H		Yes
HLA-DPA1																					Yes
HLA-DQ											Yes
HLADR											Yes															Yes
HM74											Yes
Hypothetical protein 669				Yes
Hypothetical protein 669b				Yes
IDI1	Yes
IDO												Yes
IFI27																		Yes
IFI44																		Yes
IFI44L																		Yes
IFIT1											Yes							Yes
IFIT2																		Yes
IFIT3																		Yes
IFITM3											Yes
IFNG																										Yes
IFN-GR2											Yes
IGFBP7			Yes														Yes
IkB																								Yes
IL-1								Yes
IL-10												Yes
IL-12								Yes
IL-13						Yes		Yes
IL-23								Yes
IL-2RB											Yes
IL2RG																									Yes
IL-4						Yes		Yes
IL4R																									Yes
IL-5RA											Yes
IL-6																											Yes
IL8R																				Yes
INADL											Yes
INHBE																									Yes
INPP5D																									Yes
INSIG1	Yes
IRF2																				Yes
ISG15																		Yes
ITCH																										Yes
ITGB8																									Yes
ITM2B											Yes
ITPKB				Yes
JAK3													Yes
JMJD2B	Yes
KCNMA1																									Yes
KIAA1559		Yes
KIT																									Yes
KLHDC1	Yes
KLRC2																				Yes
KLRD1																				Yes
KLRF1																				Yes
KLRG1																										Yes
KRAS						Yes
Krt18													Yes
Krt19													Yes
Krt8													Yes
kynurenine												Yes
LAG3												Yes														Yes
LAGE-1												Yes
LAMP3																		Yes
LASS6	Yes
LCN2	Yes
LEF1																										Yes
LGALS1				Yes
LIF	Yes
LOC129607																		Yes
LOC154084				Yes
LOC283130		Yes
LOC440587	Yes
LRG1	Yes
LTF	Yes
Ly49												Yes
M6PR																				Yes
M84A1		Yes
MAD																				Yes
MAPK14																									Yes
MBTPS1	Yes
M-CSF								Yes
MGC20553		Yes
MNDA																				Yes
MRE11A																			Yes					Yes
MS4A1		Yes
MTAP44											Yes
MTHFS	Yes
MX1											Yes							Yes
MX2																		Yes
MXl1																				Yes
MYADM																			Yes					Yes
NACA											Yes
NELL2			Yes														Yes
NFE2L2						Yes
NFIL3																				Yes
NKGA												Yes
NME2				Yes
NMI	Yes
NMT2				Yes
NR4A2																				Yes
OAS1																		Yes
OAS3											Yes							Yes
OSBPL10		Yes
OSBPL7	Yes
OX40												Yes
PARP9																		Yes
PCNA													Yes
PCNXL2																			Yes					Yes
PD-1												Yes														Yes
PDGF								Yes
PD-L1												Yes
PECI	Yes
PEMT	Yes
PF4	Yes																								Yes
PFKFB3																				Yes
PGC-1a																							Yes
PGE2								Yes				Yes			Yes							Yes
PHACS																					Yes
PI3											Yes
PIK3CD																									Yes
PLA2															Yes
PLAA	Yes
PLCB3	Yes
PLCG1																									Yes
PLSCR1																		Yes
PLSCR4																									Yes
PMVK	Yes
PNPLA1	Yes
POLR3GL	Yes
PPBP	Yes
PRKCZ																									Yes
PRNP											Yes
PRODH	Yes
PSMC2													Yes
PSMC4																												Yes
PSMC6													Yes
PSMD12													Yes
PSME2											Yes
PSPC1				Yes
PTGER2																										Yes
PTK2																									Yes
PTP4A2											Yes
PTPLAD																			Yes
PTPLAD1																								Yes
PTPN6																									Yes
PTPRN																									Yes
RAB18																												Yes
RALBP1	Yes
RANK1		Yes
RANTES											Yes
RASA1																									Yes
REST																			Yes					Yes
RGS1																				Yes
RGS2	Yes
RLS27																				Yes
RNPEPL1	Yes
ROGDI																			Yes					Yes
RPL11	Yes
RPL12	Yes
RPL14	Yes
RPL15	Yes
RPL17	Yes
RPL24	Yes
RPL26L1	Yes
RPL34																				Yes
RPL36A	Yes
RPL37A	Yes
RPL4	Yes
RPL44																				Yes
RPL6	Yes
RPL7	Yes
RPS24																				Yes
RPS25	Yes
RPS29	Yes
RPS3A	Yes
RPS4X											Yes
RPS4Y																					Yes
RPS4Y1																					Yes
RPS4Y2																					Yes
RSAD2																		Yes
RSF1																			Yes					Yes
S100A12	Yes
S100A15																									Yes
SAMD9																		Yes
SAMD9L																		Yes
SELL																										Yes
SERPINI2																			Yes					Yes
SFTBP																								Yes
SHC1																									Yes
SLA											Yes
SLC16A3																				Yes
SLC1A5																			Yes					Yes
SLC22A4																									Yes
SLC2A14																				Yes
SLC2A3																				Yes
SMAD3													Yes
SMCY																					Yes
SNRPE	Yes
SNX16			Yes														Yes
SOCS3	Yes
SPAP1		Yes
Spi-B transcription factor											Yes
SRGAP3	Yes
STAT1																		Yes				Yes			Yes
STAT3	Yes																										Yes
SUB1	Yes
SULT1A1	Yes
SULT1A2	Yes
SULT1A4	Yes
SYK	Yes
SYN2																									Yes
TAP2											Yes
TCF8																				Yes
TGFB2																									Yes
TGFβ								Yes				Yes
THEM2																			Yes					Yes
TIA1																				Yes
TIEG																				Yes
TILN																										Yes
TIMYes3												Yes														Yes
TIRAP	Yes
TLR4						Yes
TLR7																				Yes					Yes
TLR9										Yes
TLRs1																								Yes
TLRs7																								Yes
TLRs8																								Yes
TMEM41A																			Yes
TNFRp55															Yes
TNFRSF1A																								Yes
TNFRSF1B											Yes
TNFRSF7			Yes														Yes
TNFRSF9																										Yes
TNFSF14	Yes
TOMM7	Yes
TOP1MT																									Yes
TRAF2															Yes
TRIM23	Yes
TRIO																			Yes					Yes
TRSPAP1	Yes
TXN	Yes
UBA52	Yes
UBXD1	Yes
USP10	Yes
USP48																		Yes	Yes					Yes
USP9Y																					Yes
VEGF								Yes
VIL2				Yes
WDFY1		Yes
XCL1																										Yes
XCL2																										Yes
YY1																			Yes					Yes
ZMYND17	Yes
ZNF675	Yes
ZSCAN2																			Yes					Yes
